# Supplementary material for: Dietary Protein-Induced Changes in Archaeal Compositional Dynamics, Methanogenic Pathways, and Antimicrobial Resistance Profiles in Lactating Sheep
Source: Microorganisms. 2025 Jul 2;13(7):1560. doi: 10.3390/microorganisms13071560 (PMC12298320; doi:10.3390/microorganisms13071560)
Supplement: Supplementary file 1 [file microorganisms-13-01560-s001.zip]

Archive with 1 entries (1 files):
- microorganisms-3711694-supplementary.pdf
